# Supplementary material for: The Prolyl Hydroxylase Inhibitor Dimethyloxalylglycine Enhances Dentin Sialophoshoprotein Expression through VEGF-Induced Runx2 Stabilization
Source: PLoS One. 2014 Nov 4;9(11):e112078. doi: 10.1371/journal.pone.0112078 (PMC4219688; doi:10.1371/journal.pone.0112078)
Supplement: Table S1 — Dataset for qPCR. Dataset of quantitative real time PCR analysis to determine the expressions of VEGF, DSPP, OCN, and Runx2 genes. (XLSX) [file pone.0112078.s002.xlsx]

## Sheet: Ect
CCK-8 assay_DMOG Tx
Conc of DMOG	mM	0	0.01	0.1	1
Ave	A.U.	0.43	0.42	0.426667	0.389833
sd		0.0219765	0.02	0.0336789	0.036
Amount of calcium_DMOG Tx
Conc of DMOG	mM	0	0.1	0.5	1
Ave	mg/well	6.5975	9.80814	11.2258	11.6494
sd		0.318847	0.296179	0.453577	0.488887
ALP activity_DMOG Tx.
Conc of DMOG	mM	0	0.1	0.5	1
Ave	A.U.	0.632	1.042	1.091	1.145
sd		0.059	0.041	0.011	0.099
