# Supplementary material for: The Prolyl Hydroxylase Inhibitor Dimethyloxalylglycine Enhances Dentin Sialophoshoprotein Expression through VEGF-Induced Runx2 Stabilization
Source: PLoS One. 2014 Nov 4;9(11):e112078. doi: 10.1371/journal.pone.0112078 (PMC4219688; doi:10.1371/journal.pone.0112078)
Supplement: Table S2 — Dataset for luciferase assay. Dataset of Runx2 transcriptional activity was analyzed using Runx2 reporter assay with 6XOSE2 construct plasmid. (XLSX) [file pone.0112078.s003.xlsx]

## Sheet: qPCR
qPCR VEGF_DMOG Tx
Conc of DMOG	mM	0	0.1	0.5	1
Ave	relative fold	1	1.3898	1.59158	2.99996
sd		0.131173	0.0500311	0.0832033	0.468624
qPCR DSPP_DMOG Tx.
Conc of DMOG	mM	0	0.1	0.5	1
Ave	relative fold	1.00008	2.16169	3.63163	4.03324
sd		0.15513	0.252531	0.323867	0.375966
qPCR OCN_DMOG Tx.
Conc of DMOG	mM	0	0.1	0.5	1
Ave	relative fold	1.00008	1.4	4.65714	11.2857
sd		0.714286	0.771429	1	0.828571
qPCR DSPP/H3_Runx2 knockdown_DMOG Tx
Conc of DMOG	mM	0	0	1	1
si-control		(+)	(-)	(+)	(-)
si-Runx2		(-)	(+)	(-)	(+)
DSPP	fold	1.00008	0.353664	3.22333	0.614741
H3	fold	1	1.00094	1.35548	1.10259
sd		0.055693	0.197068	0.297107	0.0831955
sd		0.118406	0.142247	0.28	0.0833172
qPCR DSPP/H3_VEGF knockdown_DMOG Tx
Conc of DMOG	mM	0	0.1	1	0	0.1	1
si-control		(+)	(+)	(+)	(-)	(-)	(-)
si-VEGF		(-)	(-)	(-)	(+)	(+)	(+)
Runx2	fold	1	1.09051	1.12269	1.23114	1.1487	1.06069
H3	fold	1	1.08298	1.03526	1.28788	1.04972	0.861546
sd		0.0049013	0.0427646	0.165613	0.00603421	0.0281519	0.0103976
sd		0.0490227	0.0347944	0.0812278	0.0441903	0.196074	0.0464608
qPCR Runx2_rVEGf Tx
Conc of rVEGF	ng/ml	0	0.4	2	10	50	100
ave	fold	1	1.0802	0.780949	0.864747	0.672311	1.09767
sd		0.268961	0.0190073	0.210902	0.0872148	0.198702	0.0571487
qPCR DSPP_rVEGF Tx
Conc of rVEGF	ng/ml	0	0.4	2	10	50	100
ave	fold	1	1.69255	4.45971	6.66336	7.23529	17.6874
sd		0.143461	1.51347	0.476308	0.485855	4.2987	3.98451
