# Supplementary material for: The Prolyl Hydroxylase Inhibitor Dimethyloxalylglycine Enhances Dentin Sialophoshoprotein Expression through VEGF-Induced Runx2 Stabilization
Source: PLoS One. 2014 Nov 4;9(11):e112078. doi: 10.1371/journal.pone.0112078 (PMC4219688; doi:10.1371/journal.pone.0112078)
Supplement: Table S3 — Dataset for etc. The dataset of cytotoxicity, calcium, and ALP activity assay analysis. (XLSX) [file pone.0112078.s004.xlsx]

## Sheet: Lucifease activity
Luc. Activity_DMOG Tx.
Conc of DMOG	mM	0	0.1	0.5	1
Ave	A.U.	55.6064	109.27	194.49	291.575
sd		5.70371	11.7512	18.6857	12.0158
Luc. Activity_rVEGF Tx
Conc of rVEGF	ng/ml	0	1	10	100
Ave	A.U.	133.373	272.529	375.361	513.936
sd		6.75051	13.7684	14.6055	18.6546
Luc. Activity_U0126/rVEGF Tx
U0126	microM	0	5	10	0	5	10
Conc of rVEGF	mM	0	0	0	50	50	50
Luc. Activity	A.U.	37.2258	10.4241	4.6496	251.275	37.1428	36.7461
sd		0.151889	0.107295	0.0144012	1.02588	0.282521	0.197552
Luc. Activity_Juglone/rVEGF Tx
Juglone	microM	0	5	10	0	5	10
Conc of rVEGF	mM	0	0	0	50	50	50
Luc. Activity	A.U.	35.3289	7.39891	4.86449	259.766	36.674	34.4103
sd		0.148538	0.0877955	0.0748177	1.33315	0.531256	0.438456
